# Supplementary material for: Polaprezinc combined with clarithromycin-based triple therapy for Helicobacter pylori-associated gastritis: A prospective, multicenter, randomized clinical trial
Source: PLoS One. 2017 Apr 13;12(4):e0175625. doi: 10.1371/journal.pone.0175625 (PMC5391070; doi:10.1371/journal.pone.0175625)
Supplement: S1 Table — (XLSX) [file pone.0175625.s006.xlsx]

## Sheet: Sheet1
Sub-center number	Patient number in sub-center	Baseline C13-UBT	Randomized group	Follow-up C13 UBT (4 weeks after therapy)	Adverse event	Adverse event content	Complete the study	Uncompleted Reason	Safety analysis set	per protocol analysis	Baseline symptoms of abdominal pain	Baseline symptoms of acid reflux	Baseline symptoms of belching	Baseline symptoms of heartburn	Baseline symptoms of bloating	Baseline symptoms of nausea	Baseline symptoms of vomiting	Abdominal pain 7 days after therapy	Acid reflux 7 days after therapy	Belching 7 days after therapy	Heartburn 7 days after therapy	Bloating 7 days after therapy	Nausea 7 days after therapy	Vomiting 7 days after therapy	Abdominal pain 14 days after therapy	Acid reflux 14 days after therapy	Belching 14 days after therapy	Heartburn 14 days after therapy	Bloating 14 days after therapy	Nausea 14 days after therapy	Vomiting 14 days after therapy	Abdominal pain 28 days after therapy	Acid reflux	Belching	Heartburn	Bloating	Nausea	Vomiting
1	1	Positive	Arm C	Negative	No	NA	Yes	NA	Yes	Yes	3	3	0	3	3	0	0	2	2	0	2	2	0	0	1	1	0	1	1	0	0	0	0	0	0	0	0	0
1	2	Positive	Arm A	Negative	No	NA	Yes	NA	Yes	Yes	0	2	0	2	0	0	0	0	1	0	1	0	0	0	0	0	0	0	0	0	0	0	0	0	0	0	0	0
1	3	Positive	Arm B		Yes	Nervous system symptoms:increased salivation and involuntary shaking of the lower limbs on the second day of treatment;Liver ebzymes elevated: ALT increased from 27U/L to 250U/L, AST increased from 22U/L to 146U/L	No	Adverse events	Yes	No	0	2	2	2	0	0	0	0	1	1	1	0	0	0	0	0	1	0	0	0	0	0	0	1	0	0	0	0
1	4	Positive	Arm C	Positive	No	NA	Yes	NA	Yes	Yes	0	3	1	3	0	0	0	0	1	0	1	0	0	0	0	1	0	1	0	0	0	0	1	0	1	0	0	0
1	5	Positive	Arm A	Negative	No	NA	Yes	NA	Yes	Yes	1	2	1	0	1	0	0	0	1	0	0	0	0	0	0	0	0	0	0	0	0	0	0	0	0	0	0	0
1	6	Positive	Arm B	Negative	No	NA	Yes	NA	Yes	Yes	1	1	2	1	1	1	0	0	0	0	0	0	0	0	0	0	0	0	0	0	0	0	0	0	0	0	0	0
1	7	Positive	Arm C	Negative	No	NA	Yes	NA	Yes	Yes	0	3	3	2	1	0	0	0	1	1	1	0	0	0	0	1	1	1	0	0	0	0	2	3	1	0	0	0
1	8	Positive	Arm A	Negative	No	NA	Yes	NA	Yes	Yes	1	1	0	1	0	1	0	0	1	0	1	0	1	0	0	0	0	0	0	1	0	0	0	0	0	0	1	0
1	9	Positive	Arm B	Negative	No	NA	Yes	NA	Yes	Yes	1	0	2	1	0	0	0	1	0	1	0	0	0	0	1	0	1	0	0	0	0	1	0	1	0	0	0	0
1	10	Positive	Arm C	Negative	No	NA	Yes	NA	Yes	Yes	0	1	2	0	0	0	0	0	0	1	0	0	0	0	0	0	0	0	0	0	0	0	0	0	0	0	0	0
1	11	Positive	Arm A	Negative	No	NA	Yes	NA	Yes	Yes	0	1	0	0	2	0	0	0	0	0	0	1	0	0	0	0	0	0	0	0	0	0	0	0	0	0	0	0
1	12	Positive	Arm B	Positive	Yes	NA	Yes	NA	Yes	Yes	0	0	1	0	2	0	0	0	0	1	0	2	0	0	0	0	1	0	1	0	0	0	0	1	0	1	0	0
1	13	Positive	Arm C	Negative	No	NA	Yes	NA	Yes	Yes	0	0	0	0	2	0	0	0	0	0	0	2	0	0	0	0	0	0	2	0	0	0	0	0	0	2	0	0
1	14	Positive	Arm A	Negative	Yes	Mild leukopenia:WBC dicreased from 4.71×109/L to 3.34×109/L	Yes	NA	Yes	Yes	0	1	1	1	1	0	0	0	0	0	0	0	0	0	0	0	0	0	0	0	0	0	0	0	0	0	0	0
1	15	Positive	Arm B	Negative	Yes	Bilirubin slightly elevated: Tbil/Dbil increased from 18.4/6.3μmol/L to 22.9/8.0μmol/L	Yes	NA	Yes	Yes	1	1	0	0	1	0	0	1	1	0	0	1	0	0	1	0	0	0	0	0	0	1	0	0	0	0	0	0
1	16	Positive	Arm C	Negative	No	NA	Yes	NA	Yes	Yes	2	1	2	1	2	0	0	2	0	1	1	1	0	0	2	0	1	1	1	0	0	1	0	1	0	1	0	0
1	17	Positive	Arm A	Negative	No	NA	Yes	NA	Yes	Yes	1	2	2	0	0	0	0	1	2	2	0	0	0	0	1	2	2	0	0	0	0	0	1	1	0	0	0	0
1	18	Positive	Arm B		Yes	Nonspecific symptoms：dizziness, palpitations, flushing, thirst, abdominal pain, numbness, and a gurgling sound after the first dose	No	Adverse events	Yes	No	1	0	1	2	1	0	0
1	19	Positive	Arm C	Positive	No	NA	Yes	NA	Yes	Yes	1	1	0	1	1	0	0	1	1	0	1	1	0	0	1	1	0	1	1	0	0	1	1	0	1	1	0	0
1	20	Positive	Arm A	Negative	No	NA	Yes	NA	Yes	Yes	0	0	0	0	1	0	0	0	0	0	0	1	0	0	0	0	0	0	1	0	0	0	0	0	0	1	0	0
1	21	Positive	Arm B	Positive	No	NA	Yes	NA	Yes	Yes	1	0	0	0	0	0	0	1	0	0	0	0	0	0	1	0	0	0	0	0	0	1	0	0	0	0	0	0
1	22	Positive	Arm C	Negative	No	NA	Yes	NA	Yes	Yes	0	0	0	0	1	0	0	0	0	0	0	0	0	0	0	0	0	0	0	0	0	0	0	0	0	0	0	0
1	23	Positive	Arm A	Negative	No	NA	Yes	NA	Yes	Yes	1	1	0	0	1	0	0	0	0	0	0	0	0	0	0	0	0	0	0	0	0	0	0	0	0	0	0	0
1	24	Positive	Arm B	Negative	No	NA	Yes	NA	Yes	Yes	0	0	0	0	1	0	0	0	0	0	0	1	0	0	0	0	0	0	1	0	0	0	0	0	0	0	0	0
1	25	Positive	Arm C	Negative	No	NA	Yes	NA	Yes	Yes	3	2	2	2	0	1	1	1	1	1	1	0	1	0	0	1	1	1	0	1	0	0	1	1	1	0	1	0
1	26	Positive	Arm A	Negative	Yes	Liver enzymes slightly elevated：ALT increased from 21U/L to 55U/L, AST increased from 22U/L to 42U/L	Yes	NA	Yes	Yes	0	0	2	0	1	0	0	0	0	1	0	0	0	0	0	0	1	0	0	0	0	0	0	1	0	0	0	0
1	27	Positive	Arm B	Positive	No	NA	Yes	NA	Yes	Yes	1	0	0	1	1	0	0	0	0	0	1	0	0	0	0	0	0	1	0	0	0	0	0	0	1	0	0	0
1	28	Positive	Arm C	Positive	No	NA	Yes	NA	Yes	Yes	2	1	1	1	0	0	0	1	0	0	0	0	0	0	0	0	0	0	0	0	0	1	0	0	0	0	0	0
1	29	Positive	Arm A	Negative	No	NA	Yes	NA	Yes	Yes	1	0	1	0	1	1	0	0	0	0	0	0	0	0	0	0	0	0	0	0	0	0	0	0	0	0	0	0
1	30	Positive	Arm B	Negative	No	NA	Yes	NA	Yes	Yes	0	0	0	1	0	0	0	0	0	0	0	0	0	0	0	0	0	0	0	0	0	0	0	0	0	0	0	0
1	31	Positive	Arm A	Negative	Yes	Liver enzymes slightly elevated：ALT increased from 13U/L to 20U/L, AST increased from 20U/L to 40U/L	Yes	NA	Yes	Yes	0	1	0	1	0	0	1	0	0	0	0	0	0	0	0	0	0	0	0	0	0	0	0	0	0	0	0	0
1	32	Positive	Arm C	Positive	Yes	Blood pressure slightly increased： BP increased from 120/80mmHg to 160/90mmHg	Yes	NA	Yes	Yes	0	0	0	1	0	0	0	0	0	0	0	0	0	0	0	0	0	0	0	0	0	0	0	0	0	0	0	0
1	33	Positive	Arm B	Positive	No	NA	Yes	NA	Yes	Yes	1	1	2	1	1	1	1	1	0	1	0	0	1	1	0	0	0	0	0	0	0	0	0	0	0	0	0	0
1	34	Positive	Arm C	Negative	Yes	Liver enzymes slightly elevated: ALT increased from 22U/L to 32U/L, AST increased from 19U/L to 112U/L	Yes	NA	Yes	Yes	0	1	1	2	0	0	0	0	1	1	2	0	0	0	0	0	0	1	0	0	0	0	0	0	1	0	0	0
2	1	Positive	Arm C	Positive	No	NA	Yes	NA	Yes	Yes	2	0	1	1	0	1	0	1	0	1	1	0	0	0	0	0	0	0	0	0	0	0	0	0	0	0	0	0
2	2	Positive	Arm A	Negative	No	NA	Yes	NA	Yes	Yes	2	1	0	1	0	0	0	1	1	0	0	0	0	0	0	0	0	0	0	0	0	0	0	0	0	0	0	0
2	3	Positive	Arm B	Negative	No	NA	Yes	NA	Yes	Yes	0	0	0	2	1	0	0	0	0	0	1	1	0	0	0	0	0	0	0	0	0	0	0	0	0	0	0	0
2	4	Positive	Arm C	Positive	No	NA	Yes	NA	Yes	Yes	2	0	0	0	0	0	0	1	0	0	0	0	0	0	0	0	0	0	0	0	0	0	0	0	0	0	0	0
2	5	Positive	Arm A	Negative	No	NA	Yes	NA	Yes	Yes	1	0	0	1	0	0	0	0	0	0	0	0	0	0	0	0	0	0	0	0	0	0	0	0	0	0	0	0
2	6	Positive	Arm B	Positive	No	NA	Yes	NA	Yes	Yes	2	2	0	0	0	0	0	1	1	0	0	0	0	0	0	0	0	0	0	0	0	0	0	0	0	0	0	0
2	7	Positive	Arm C	Positive	No	NA	Yes	NA	Yes	Yes	0	2	0	0	0	0	0	0	1	0	0	0	0	0	0	0	0	0	0	0	0	0	0	0	0	0	0	0
2	8	Positive	Arm A	Negative	No	NA	Yes	NA	Yes	Yes	0	2	1	1	2	0	0	0	1	0	0	1	0	0	0	0	0	0	0	0	0	0	0	0	0	0	0	0
2	9	Positive	Arm B	Negative	No	NA	Yes	NA	Yes	Yes	0	2	0	0	0	0	0	0	0	0	0	1	0	0	0	0	0	0	0	0	0	0	0	0	0	0	0	0
2	10	Positive	Arm C	Positive	No	NA	Yes	NA	Yes	Yes	0	0	0	0	2	0	0	0	0	0	0	1	0	0	0	0	0	0	0	0	0	0	0	0	0	0	0	0
2	11	Positive	Arm A	Positive	No	NA	Yes	NA	Yes	Yes	0	0	0	0	0	2	1	0	0	0	0	0	0	0	0	0	0	0	0	0	0	0	0	0	0	0	0	0
2	12	Positive	Arm B	Negative	No	NA	Yes	NA	Yes	Yes	1	1	1	1	0	1	0	0	1	0	0	0	0	0	0	0	0	0	0	0	0	0	0	0	0	0	0	0
2	13	Positive	Arm C	Positive	No	NA	Yes	NA	Yes	Yes	1	1	1	0	1	0	1	0	0	0	0	1	0	0	0	0	0	0	0	0	0	0	0	0	0	0	0	0
2	14	Positive	Arm A	Positive	No	NA	Yes	NA	Yes	Yes	1	2	1	2	1	1	1	0	1	0	1	0	0	0	0	0	0	0	0	0	0	0	0	0	0	0	0	0
2	15	Positive	Arm B	Negative	No	NA	Yes	NA	Yes	Yes	1	0	1	0	0	0	0	0	0	0	0	0	0	0	0	0	0	0	0	0	0	0	0	0	0	0	0	0
2	16	Positive	Arm C	Positive	No	NA	Yes	NA	Yes	Yes	2	2	1	1	1	1	1	1	1	0	0	0	0	0	0	0	0	0	0	0	0	0	0	0	0	0	0	0
2	17	Positive	Arm A	Positive	No	NA	Yes	NA	Yes	Yes	1	1	0	1	1	1	0	0	1	0	0	0	0	0	0	0	0	0	0	0	0	0	0	0	0	0	0	0
2	19	Positive	Arm C	Negative	No	NA	Yes	NA	Yes	Yes	2	0	0	2	1	0	0	1	0	0	0	0	0	0	0	0	0	0	0	0	0	0	0	0	0	0	0	0
2	20	Positive	Arm A	Positive	No	NA	Yes	NA	Yes	Yes	2	2	0	0	0	0	0	1	1	1	0	0	0	0	0	0	0	0	0	0	0	0	0	0	0	0	0	0
2	21	Positive	Arm B	Negative	No	NA	Yes	NA	Yes	Yes	1	1	2	1	1	1	1	1	0	0	1	1	0	0	0	0	0	0	0	0	0	0	0	0	0	0	0	0
2	22	Positive	Arm C	Negative	No	NA	Yes	NA	Yes	Yes	1	1	0	1	2	1	1	1	1	1	0	1	1	0	0	0	0	0	0	0	0	0	0	0	0	0	0	0
2	23	Positive	Arm A	Positive	No	NA	Yes	NA	Yes	Yes	2	1	1	1	1	1	1	1	0	0	0	0	0	0	0	0	0	0	0	0	0	0	0	0	0	0	0	0
2	24	Positive	Arm B	Positive	No	NA	Yes	NA	Yes	Yes	1	1	1	1	1	1	1	0	0	0	0	0	0	0	0	0	0	0	0	0	0	0	0	0	0	0	0	0
2	25	Positive	Arm C	Positive	No	NA	Yes	NA	Yes	Yes	1	1	0	1	1	1	1	0	1	0	0	1	0	0	0	0	0	0	0	0	0	0	0	0	0	0	0	0
2	26	Positive	Arm A	Negative	No	NA	Yes	NA	Yes	Yes	1	2	1	1	1	1	1	0	0	0	0	0	0	0	0	0	0	0	0	0	0	0	0	0	0	0	0	0
2	27	Positive	Arm B	Negative	No	NA	Yes	NA	Yes	Yes	1	1	1	2	1	1	0	0	1	0	1	0	1	0	0	0	0	0	0	0	0	0	0	0	0	0	0	0
2	28	Positive	Arm C	Negative	No	NA	Yes	NA	Yes	Yes	1	0	1	2	0	1	0	1	0	1	1	0	0	0	0	0	0	0	0	0	0	0	0	0	0	0	0	0
2	29	Positive	Arm A	Negative	No	NA	Yes	NA	Yes	Yes	0	1	0	0	0	1	0	0	0	0	0	0	0	0	0	0	0	0	0	0	0	0	0	0	0	0	0	0
2	30	Positive	Arm B	Negative	No	NA	Yes	NA	Yes	Yes	1	0	1	1	1	1	0	0	0	0	0	0	0	0	0	0	0	0	0	0	0	0	0	0	0	0	0	0
2	31	Positive	Arm C	Positive	No	NA	Yes	NA	Yes	Yes	1	0	0	0	0	0	0	0	0	0	0	0	0	0	0	0	0	0	0	0	0	0	0	0	0	0	0	0
2	32	Positive	Arm A	Negative	No	NA	Yes	NA	Yes	Yes	2	0	0	0	0	0	0	1	0	0	0	0	0	0	0	0	0	0	0	0	0	0	0	0	0	0	0	0
2	33	Positive	Arm B	Negative	No	NA	Yes	NA	Yes	Yes	2	0	0	0	0	0	0	1	0	0	0	0	0	0	0	0	0	0	0	0	0	0	0	0	0	0	0	0
2	34	Positive	Arm C	Positive	No	NA	Yes	NA	Yes	Yes	1	0	1	1	0	0	0	0	0	0	0	0	0	0	0	0	0	0	0	0	0	0	0	0	0	0	0	0
2	35	Positive	Arm A	Negative	No	NA	Yes	NA	Yes	Yes	2	0	0	0	0	0	0	1	0	0	0	0	0	0	0	0	0	0	0	0	0	0	0	0	0	0	0	0
2	36	Positive	Arm B	Negative	No	NA	Yes	NA	Yes	Yes	0	0	0	0	0	0	0	0	0	0	0	0	0	0	0	0	0	0	0	0	0	0	0	0	0	0	0	0
2	37	Positive	Arm C	Negative	No	NA	Yes	NA	Yes	Yes	2	0	0	0	0	0	0	2	0	0	0	0	0	0	1	0	0	0	0	0	0	0	0	0	0	0	0	0
2	38	Positive	Arm A	Positive	No	NA	Yes	NA	Yes	Yes	2	1	0	0	0	1	0	1	0	0	0	1	0	0	0	0	0	0	0	1	0	0	0	0	0	0	0	0
2	39	Positive	Arm B	Negative	No	NA	Yes	NA	Yes	Yes	1	1	1	0	0	0	0	1	0	1	0	0	0	0	0	0	0	0	0	0	0	0	0	0	0	0	0	0
2	40	Positive	Arm C	Negative	No	NA	Yes	NA	Yes	Yes	2	2	0	0	0	1	0	2	1	0	0	0	0	0	0	0	0	0	0	0	0	0	0	0	0	0	0	0
2	41	Positive	Arm A	Negative	No	NA	Yes	NA	Yes	Yes	2	0	0	0	1	0	0	1	0	0	1	0	0	0	0	0	0	0	0	0	0	0	0	0	0	0	0	0
2	42	Positive	Arm B	Negative	No	NA	Yes	NA	Yes	Yes	0	1	0	0	0	0	0	1	0	1	0	0	0	0	0	0	0	0	0	0	0	0	0	0	0	0	0	0
3	1	Positive	Arm C	Negative	No	NA	Yes	NA	Yes	Yes	0	0	1	0	1	0	0	0	0	1	0	1	0	0	0	0	1	0	1	0	0	0	0	0	0	0	0	0
3	2	Positive	Arm A	Negative	No	NA	Yes	NA	Yes	Yes	0	1	0	0	2	0	0	0	0	0	0	2	0	0	0	0	0	0	1	0	0	0	0	0	0	0	0	0
3	3	Positive	Arm B	Negative	No	NA	Yes	NA	Yes	Yes	0	0	0	0	2	0	0	0	0	0	0	1	0	0	0	0	0	0	1	0	0	0	0	0	0	0	0	0
3	4	Positive	Arm C	Positive	No	NA	Yes	NA	Yes	Yes	0	0	0	0	0	0	0	0	0	0	0	0	0	0	0	0	0	0	0	0	0	0	0	0	0	0	0	0
3	5	Positive	Arm A	Negative	No	NA	Yes	NA	Yes	Yes	2	1	0	0	1	0	0	1	0	0	0	0	0	0	0	0	0	0	0	0	0	0	0	0	0	0	0	0
3	6	Positive	Arm B	Negative	No	NA	Yes	NA	Yes	Yes	2	0	1	0	0	0	0	1	0	0	0	0	0	0	0	0	0	0	0	0	0	0	0	0	0	0	0	0
3	8	Positive	Arm A	Negative	No	NA	Yes	NA	Yes	Yes	0	0	0	0	1	0	0	0	0	0	0	0	0	0	0	0	0	0	0	0	0	0	0	0	0	0	0	0
3	9	Positive	Arm B	Negative	No	NA	Yes	NA	Yes	Yes	0	0	0	0	0	0	0	0	0	0	0	0	0	0	0	0	0	0	0	0	0	0	0	0	0	0	0	0
3	10	Positive	Arm C	Negative	No	NA	Yes	NA	Yes	Yes	0	0	0	0	0	0	0	0	0	0	0	0	0	0	0	0	0	0	0	0	0	0	0	0	0	0	0	0
3	11	Positive	Arm A	Negative	No	NA	Yes	NA	Yes	Yes	0	0	0	0	0	0	0	0	0	0	0	0	0	0	0	0	0	0	0	0	0	0	0	0	0	0	0	0
3	12	Positive	Arm B	Negative	No	NA	Yes	NA	Yes	Yes	0	0	0	0	0	0	0	0	0	0	0	0	0	0	0	0	0	0	0	0	0	0	0	0	0	0	0	0
3	13	Positive	Arm C	Positive	No	NA	Yes	NA	Yes	Yes	0	0	0	0	2	0	0	0	0	0	0	1	0	0	0	0	0	0	0	0	0	0	0	0	0	0	0	0
3	14	Positive	Arm A	Positive	No	NA	Yes	NA	Yes	Yes	0	0	0	1	0	0	0	0	0	0	0	0	0	0	0	0	0	0	0	0	0	0	0	0	0	0	0	0
3	15	Positive	Arm B	Negative	No	NA	Yes	NA	Yes	Yes	0	0	0	0	0	0	0	0	0	0	0	0	0	0	0	0	0	0	0	0	0	0	0	0	0	0	0	0
3	16	Positive	Arm C	Negative	No	NA	Yes	NA	Yes	Yes	0	0	0	0	0	0	0	0	0	0	0	0	0	0	0	0	0	0	0	0	0	0	0	0	0	0	0	0
3	17	Positive	Arm A	Negative	No	NA	Yes	NA	Yes	Yes	0	0	0	0	0	0	0	0	0	0	0	0	0	0	0	0	0	0	0	0	0	0	0	0	0	0	0	0
3	18	Positive	Arm B	Negative	No	NA	Yes	NA	Yes	Yes	1	0	0	0	0	0	0	0	0	0	0	0	0	0	0	0	0	0	0	0	0	0	0	0	0	0	0	0
3	19	Positive	Arm C	Negative	No	NA	Yes	NA	Yes	Yes	0	2	1	0	2	0	0	0	1	0	0	0	0	0	0	0	0	0	0	0	0	0	0	0	0	0	0	0
3	20	Positive	Arm A	Negative	No	NA	Yes	NA	Yes	Yes	0	0	0	0	1	0	0	0	0	0	0	0	0	0	0	0	0	0	0	0	0	0	0	0	0	0	0	0
3	21	Positive	Arm B	Negative	No	NA	Yes	NA	Yes	Yes	1	0	0	0	1	0	0	0	0	0	0	0	0	0	0	0	0	0	0	0	0	0	0	0	0	0	0	0
3	22	Positive	Arm C	Negative	No	NA	Yes	NA	Yes	Yes	0	1	0	0	0	0	0	0	0	0	0	0	0	0	0	0	0	0	0	0	0	0	0	0	0	0	0	0
3	23	Positive	Arm A	Negative	No	NA	Yes	NA	Yes	Yes	0	0	0	0	0	0	0	0	0	0	0	0	0	0	0	0	0	0	0	0	0	0	0	0	0	0	0	0
3	24	Positive	Arm B	Negative	No	NA	Yes	NA	Yes	Yes	0	0	0	0	0	0	0	0	0	0	0	0	0	0	0	0	0	0	0	0	0	0	0	0	0	0	0	0
3	25	Positive	Arm C	Positive	No	NA	Yes	NA	Yes	Yes	1	0	0	0	2	0	0	0	0	0	0	0	0	0	0	0	0	0	0	0	0	0	0	0	0	0	0	0
3	26	Positive	Arm A	Negative	No	NA	Yes	NA	Yes	Yes	1	0	1	0	1	0	0	0	0	0	0	0	0	0	0	0	0	0	0	0	0	0	0	0	0	0	0	0
3	27	Positive	Arm B	Negative	No	NA	Yes	NA	Yes	Yes	1	0	0	0	2	0	0	0	0	0	0	1	0	0	0	0	0	0	0	0	0	0	0	0	0	0	0	0
3	28	Positive	Arm C	Negative	No	NA	Yes	NA	Yes	Yes	0	0	0	0	0	0	0	0	0	0	0	0	0	0	0	0	0	0	0	0	0	0	0	0	0	0	0	0
3	29	Positive	Arm A	Positive	No	NA	Yes	NA	Yes	Yes	0	1	0	0	0	1	0	0	0	0	0	0	0	0	0	0	0	0	0	0	0	0	0	0	0	0	0	0
3	30	Positive	Arm B	Negative	No	NA	Yes	NA	Yes	Yes	0	1	0	0	1	0	1	0	0	0	0	0	0	0	0	0	0	0	0	0	0	0	0	0	0	0	0	0
3	31	Positive	Arm C	Negative	No	NA	Yes	NA	Yes	Yes	0	1	0	0	0	0	1	0	0	0	0	0	0	0	0	0	0	0	0	0	0	0	0	0	0	0	0	0
4	1	Positive	Arm C	Positive	No	NA	Yes	NA	Yes	Yes	0	0	2	2	0	2	2	0	0	2	0	1	0	1	0	0	1	0	0	1	1	0	0	0	0	0	1	1
4	2	Positive	Arm A	Negative	No	NA	Yes	NA	Yes	Yes	2	0	0	0	0	0	0	2	0	0	0	0	0	0	1	0	0	0	0	0	0	1	0	0	0	0	0	0
4	3	Positive	Arm B	Negative	No	NA	Yes	NA	Yes	Yes	1	2	2	2	0	1	0	1	0	0	0	0	0	0	0	0	0	0	0	0	0	0	0	0	0	0	0	0
4	4	Positive	Arm C	Negative	No	NA	Yes	NA	Yes	Yes	2	0	1	0	1	0	0	1	0	0	0	0	0	0	0	0	0	0	0	0	0	0	0	0	0	0	0	0
4	5	Positive	Arm A	Negative	No	NA	Yes	NA	Yes	Yes	0	2	0	2	1	1	1	0	1	0	1	0	0	0	0	1	0	1	0	0	0	0	1	0	0	0	0	0
4	6	Positive	Arm B	Negative	No	NA	Yes	NA	Yes	Yes	0	2	0	2	1	1	1	0	1	0	1	0	0	0	0	1	0	1	0	0	0	0	1	0	0	0	0	0
4	7	Positive	Arm C	Negative	No	NA	Yes	NA	Yes	Yes	0	0	0	0	0	1	1	0	0	0	0	0	0	0	0	0	0	0	0	0	0	0	0	0	0	1	0	0
4	8	Positive	Arm A	Negative	No	NA	Yes	NA	Yes	Yes	1	1	0	0	0	0	0	1	0	0	0	0	0	0	0	0	0	0	0	0	0	0	0	0	0	0	0	0
4	9	Positive	Arm B	Positive	No	NA	Yes	NA	Yes	Yes	2	2	1	1	2	0	0	1	1	1	0	0	0	0	0	0	0	0	0	0	0	0	0	0	0	0	0	0
4	10	Positive	Arm C	Negative	No	NA	Yes	NA	Yes	Yes	1	2	2	1	0	1	1	1	1	1	1	0	0	0	1	0	0	0	0	0	0	0	0	0	0	0	0	0
4	11	Positive	Arm A	Negative	No	NA	Yes	NA	Yes	Yes	0	0	0	1	1	0	0	0	0	0	1	1	0	0	0	0	0	0	1	0	0	0	0	0	0	0	0	0
4	12	Positive	Arm B	Negative	No	NA	Yes	NA	Yes	Yes	1	0	1	1	0	0	0	1	0	1	1	0	0	0	0	0	0	0	0	0	0	0	0	0	0	0	0	0
4	13	Positive	Arm C	Negative	No	NA	Yes	NA	Yes	Yes	1	0	1	0	0	0	0	1	0	0	0	0	0	0	0	0	0	0	0	0	0	0	0	0	0	0	0	0
4	14	Positive	Arm A	Negative	No	NA	Yes	NA	Yes	Yes	1	1	1	0	0	1	1	0	0	0	0	0	0	0	0	0	0	0	0	0	0	0	0	0	0	0	0	0
4	15	Positive	Arm B				No	lost to follow-up	No	No	0	2	0	2	2	0	0	0	0	0	0	1	0	0	0	0	0	0	1	0	0
4	16	Positive	Arm C				No	lost to follow-up	No	No	0	0	0	0	0	0		0	0	0	0	0	0	0	0	0	0	0	0	0	0	0	0	0	0	0	0	0
4	17	Positive	Arm A	Negative	No	NA	Yes	NA	Yes	Yes	1	1	1	0	1	0	0	0	0	0	0	0	0	0	0	0	0	0	0	0	0	0	0	0	0	0	0	0
4	18	Positive	Arm B	Negative	No	NA	Yes	NA	Yes	Yes	2	1	1	0	0	0	0	1	1	1	0	0	0	0	1	1	0	0	0	0	0	1	0	0	0	0	0	0
4	19	Positive	Arm C	Negative	No	NA	Yes	NA	Yes	Yes	1	0	0	0	2	0	0	0	0	0	0	1	0	0	0	0	0	0	0	0	0	0	0	0	0	0	0	0
4	20	Positive	Arm A	Positive	No	NA	Yes	NA	Yes	Yes	0	0	0	0	2	1	1	0	0	0	1	2	0	0	0	0	1	0	1	0	0	0	0	1	0	1	0	0
4	21	Positive	Arm B	Negative	No	NA	Yes	NA	Yes	Yes	1	0	0	0	0	0	0	0	0	0	0	0	0	0	0	0	0	0	0	0	0	0	0	0	0	0	0	0
4	22	Positive	Arm C	Positive	No	NA	Yes	NA	Yes	Yes	1	0	0	1	1	0	0	0	0	0	0	0	0	0	0	0	0	0	0	0	0	0	0	0	0	0	0	0
4	23	Positive	Arm A	Negative	No	NA	Yes	NA	Yes	Yes	1	0	0	0	0	0	0	1	0	0	0	0	0	0	0	0	0	0	0	0	0	1	0	0	0	0	0	0
4	24	Positive	Arm B	Negative	No	NA	Yes	NA	Yes	Yes	1	0	0	0	1	0	0	1	0	0	0	0	0	0	0	0	0	0	0	0	0	1	0	0	0	0	0	0
4	25	Positive	Arm C		No	NA	No	Noncompliant	Yes	No	0	1	0	1	0	0	0	0	1	0	1	0	0	0	0	0	0	0	0	0	0	0	0	0	0	0	0	0
4	26	Positive	Arm A	Negative	No	NA	Yes	NA	Yes	Yes	2	1	1	1	1	0	0	1	1	1	0	0	0	0	1	0	0	0	0	0	0	0	0	0	0	0	0	0
4	27	Positive	Arm B	Positive	No	NA	Yes	NA	Yes	Yes	2	0	0	0	0	0	0	1	0	0	0	0	0	0	0	0	0	0	0	0	0	0	0	0	0	0	0	0
4	28	Positive	Arm C	Negative	No	NA	Yes	NA	Yes	Yes	1	0	0	1	2	1	1	1	0	0	0	0	0	0	0	0	0	0	0	0	0	0	0	0	0	0	0	0
4	29	Positive	Arm A	Negative	No	NA	Yes	NA	Yes	Yes	0	1	0	0	1	0	0	0	1	0	0	1	0	0	0	0	0	0	0	0	0	0	0	0	0	0	0	0
4	30	Positive	Arm B	Negative	No	NA	Yes	NA	Yes	Yes	0	0	0	1	1	0	0	0	1	0	1	1	0	0	0	0	0	0	0	0	0	0	0	0	0	0	0	0
4	31	Positive	Arm C	Negative	No	NA	Yes	NA	Yes	Yes	0	0	0	1	1	0	0	0	0	0	0	0	0	0	0	0	0	0	0	0	0	0	0	0	0	0	0	0
4	32	Positive	Arm A	Negative	No	NA	Yes	NA	Yes	Yes	2	0	0	0	0	0	0	0	0	0	0	0	0	0	0	0	0	0	0	0	0	0	0	0	0	0	0	0
4	33	Positive	Arm B				No	Withdraw consent	No	No
5	1	Positive	Arm C		No	NA	No	Missing at end point	Yes	No	0	0	1	0	1	0	0	0	0	1	0	1	0	0	0	0	1	0	1	0	0	0	0	0	0	0	0	0
5	2	Positive	Arm A	Negative	No	NA	Yes	NA	Yes	Yes	0	1	0	0	2	0	0	0	0	0	0	2	0	0	0	0	0	0	1	0	0	0	0	0	0	0	0	0
5	3	Positive	Arm B	Negative	No	NA	Yes	NA	Yes	Yes	0	0	0	0	2	0	0	0	0	0	0	1	0	0	0	0	0	0	1	0	0	0	0	0	0	0	0	0
5	4	Positive	Arm C	Positive	No	NA	Yes	NA	Yes	Yes	0	0	0	0	1	0	0	0	0	0	0	1	0	0	0	0	0	0	0	0	0	0	0	0	0	0	0	0
5	5	Positive	Arm A	Negative	No	NA	Yes	NA	Yes	Yes	0	0	1	0	1	0	0	0	0	1	0	0	0	0	0	0	0	0	0	0	0	0	0	0	0	0	0	0
5	6	Positive	Arm B	Negative	No	NA	Yes	NA	Yes	Yes	1	0	0	0	0	0	0	0	0	0	0	0	0	0	0	0	0	0	0	0	0	0	0	0	0	0	0	0
5	7	Positive	Arm C	Negative	No	NA	Yes	NA	Yes	Yes	1	1	0	0	0	1	0	1	0	0	0	0	1	0	1	0	0	0	0	0	0	0	0	0	0	0	0	0
5	8	Positive	Arm A	Negative	No	NA	Yes	NA	Yes	Yes	1	1	0	0	0	0	0	1	1	0	0	0	0	0	0	0	0	0	0	0	0	0	0	0	0	0	0	0
5	9	Positive	Arm B	Positive	No	NA	Yes	NA	Yes	Yes	1	0	0	0	1	0	0	1	0	0	0	1	0	0	0	0	0	0	1	0	0	0	0	0	0	1	0	0
5	10	Positive	Arm C	Positive	No	NA	Yes	NA	Yes	Yes	1	0	1	0	0	1	0	1	0	1	0	0	1	0	0	0	1	0	0	1	0	0	0	0	0	1	0	0
5	11	Positive	Arm A	Negative	No	NA	Yes	NA	Yes	Yes	1	0	0	0	1	1	0	0	0	0	0	1	1	0	0	0	0	0	1	0	0	0	0	0	0	0	0	0
5	12	Positive	Arm B	Negative	No	NA	Yes	NA	Yes	Yes	2	1	0	0	0	0	0	1	1	0	0	0	0	0	0	0	0	0	0	0	0	0	0	0	0	0	0	0
5	13	Positive	Arm C	Positive	No	NA	Yes	NA	Yes	Yes	0	1	0	0	0	0	0	0	0	0	0	0	0	0	0	0	0	0	0	0	0	0	1	0	0	0	0	0
5	14	Positive	Arm A	Negative	No	NA	Yes	NA	Yes	Yes	1	1	0	0	0	0	0	1	1	0	0	0	0	0	0	0	0	0	0	0	0	0	0	0	0	0	0	0
5	15	Positive	Arm B				No	Withdraw consent	No	No	0	2	0	2	2	0	0	0	0	0	0	1	0	0	0	0	0	0	1	0	0	0	0	0	0	0	0	0
5	16	Positive	Arm C	Negative	No	NA	Yes	NA	Yes	Yes	2	0	0	0	1	0	0	2	0	0	0	1	0	0	1	0	0	0	0	0	0	0	0	0	0	0	0	0
5	17	Positive	Arm A	Negative	No	NA	Yes	NA	Yes	Yes	1	0	0	0	0	0	0	1	0	0	0	0	0	0	0	0	0	0	0	0	0	0	0	0	0	0	0	0
5	18	Positive	Arm B	Negative	No	NA	Yes	NA	Yes	Yes	0	0	0	0	1	0	0	0	0	0	0	1	0	0	0	0	0	0	0	0	0	0	0	0	0	0	0	0
5	19	Positive	Arm C	Positive	No	NA	Yes	NA	Yes	Yes	0	0	0	0	2	0	0	0	0	0	0	1	0	0	0	0	0	0	0	0	0	0	0	0	0	0	0	0
5	20	Positive	Arm A	Negative	No	NA	Yes	NA	Yes	Yes	0	0	1	0	1	0	0	0	0	1	0	1	0	0	0	0	0	0	0	0	0	0	0	0	0	0	0	0
5	21	Positive	Arm B	Negative	No	NA	Yes	NA	Yes	Yes	0	0	1	0	1	0	0	0	0	1	0	1	0	0	0	0	0	0	0	0	0	0	0	0	0	0	0	0
5	22	Positive	Arm C	Positive	No	NA	Yes	NA	Yes	Yes	0	1	0	0	1	0	0	0	1	0	0	1	0	0	0	0	0	0	1	0	0	0	0	0	0	0	0	0
5	23	Positive	Arm A	Positive	No	NA	Yes	NA	Yes	Yes	1	0	0	0	0	0	0	1	0	0	0	0	0	0	0	0	0	0	0	0	0	0	0	0	0	0	0	0
5	24	Positive	Arm B	Negative	No	NA	Yes	NA	Yes	Yes	0	1	0	0	1	0	0	0	0	0	0	1	0	0	0	0	0	0	0	0	0	0	0	0	0	0	0	0
5	25	Positive	Arm C	Negative	No	NA	Yes	NA	Yes	Yes	2	0	0	0	0	0	0	1	0	0	0	0	0	0	0	0	0	0	0	0	0	0	0	0	0	0	0	0
5	26	Positive	Arm A	Negative	No	NA	Yes	NA	Yes	Yes	0	0	0	0	0	0	0	0	0	0	0	0	0	0	0	0	0	0	0	0	0	0	0	0	0	0	0	0
5	28	Positive	Arm C	Negative	No	NA	Yes	NA	Yes	Yes	0	0	1	0	1	0	0	0	0	1	0	1	0	0	0	0	1	0	1	0	0	0	0	0	0	1	0	0
5	29	Positive	Arm A	Negative	No	NA	Yes	NA	Yes	Yes	0	1	0	0	1	0	0	0	1	0	0	1	0	0	0	0	0	0	0	0	0	0	0	0	0	0	0	0
5	30	Positive	Arm B	Negative	No	NA	Yes	NA	Yes	Yes	0	1	0	0	1	0	0	0	0	0	0	1	0	0	0	0	0	0	0	0	0	0	0	0	0	0	0	0
6	1	Positive	Arm C	Negative	No	NA	Yes	NA	Yes	Yes	1	0	0	0	0	0	0	0	0	0	0	0	0	0	0	0	0	0	0	0	0	0	0	0	0	0	0	0
6	2	Positive	Arm A	Positive	No	NA	Yes	NA	Yes	Yes	2	1	0	0	2	1	0	0	0	0	0	0	0	0	0	0	0	0	0	0	0	0	0	0	0	0	0	0
6	3	Positive	Arm B	Negative	No	NA	Yes	NA	Yes	Yes	0	0	0	0	2	0	0	0	0	0	0	1	0	0	0	0	0	0	0	0	0	0	0	0	0	0	0	0
6	4	Positive	Arm C	Negative	No	NA	Yes	NA	Yes	Yes	0	0	0	0	0	0	0	0	0	0	0	0	0	0	0	0	0	0	0	0	0	0	0	0	0	0	0	0
6	6	Positive	Arm B	Negative	No	NA	Yes	NA	Yes	Yes	2	0	1	1	2	0	0	0	0	0	0	0	0	0	0	0	0	0	0	0	0	0	0	0	0	0	0	0
6	7	Positive	Arm C	Negative	No	NA	Yes	NA	Yes	Yes	1	1	0	0	0	1	0	1	0	0	0	0	1	0	1	0	0	0	0	0	0	0	0	0	0	0	0	0
6	8	Positive	Arm A	Negative	No	NA	Yes	NA	Yes	Yes	1	1	0	0	0	0	0	1	1	0	0	0	0	0	0	0	0	0	0	0	0	0	0	0	0	0	0	0
6	9	Positive	Arm B	Negative	No	NA	Yes	NA	Yes	Yes	1	1	1	0	0	0	0	1	1	0	0	0	0	0	0	0	0	0	0	0	0	0	0	0	0	0	0	0
6	10	Positive	Arm C				No	lost to follow-up	No	No
6	11	Positive	Arm A	Negative	No	NA	Yes	NA	Yes	Yes	2	0	0	1	1	1	0	1	0	0	0	0	0	0	0	1	0	0	1	0	0	1	1	0	0	0	0	0
6	12	Positive	Arm B	Negative	No	NA	Yes	NA	Yes	Yes	1	1	1	1	0	0	0	0	0	1	0	0	0	0	0	0	0	0	0	0	0	0	0	0	0	0	0	0
6	13	Positive	Arm C	Negative	No	NA	Yes	NA	Yes	Yes	2	0	1	1	1	0	0	2	0	0	0	1	0	0	1	0	0	0	1	0	0	0	0	0	0	1	0	0
6	14	Positive	Arm A				No	Withdraw consent	No	No
6	15	Positive	Arm B	Negative	No	NA	Yes	NA	Yes	Yes	2	0	1	1	1	0	0	2	0	0	1	0	0	0	1	0	0	0	1	0	0	0	0	0	1	0	0	0
6	16	Positive	Arm C	Positive	No	NA	Yes	NA	Yes	Yes	0	1	0	0	0	0	1	0	0	0	0	0	0	0	0	0	0	0	0	0	0	0	0	0	0	0	0	0
6	17	Positive	Arm A	Negative	No	NA	Yes	NA	Yes	Yes	0	0	0	1	1	0	0	0	0	0	0	0	0	0	0	0	0	0	0	0	0	0	0	0	0	0	0	0
6	18	Positive	Arm B				No	lost to follow-up	No	No
6	19	Positive	Arm C	Positive	No	NA	Yes	NA	Yes	Yes	1	1	0	0	1	0	0	1	1	0	0	0	0	0	1	0	0	0	0	0	0	0	0	0	0	0	0	0
6	20	Positive	Arm A	Negative	No	NA	Yes	NA	Yes	Yes	1	1	1	1	1	0	0	0	0	0	0	0	0	0	0	0	0	0	0	0	0	0	0	0	0	0	0	0
6	21	Positive	Arm B				No	lost to follow-up	No	No
6	22	Positive	Arm C	Negative	No	NA	Yes	NA	Yes	Yes	0	1	0	1	0	1	0	0	0	0	0	0	0	0	0	0	0	0	0	0	0	0	0	0	0	0	0	0
6	23	Positive	Arm A	Negative	No	NA	Yes	NA	Yes	Yes	1	0	0	0	1	0	0	0	0	0	0	0	0	0	0	0	0	0	0	0	0	0	0	0	0	0	0	0
6	24	Positive	Arm B	Negative	No	NA	Yes	NA	Yes	Yes	1	1	0	0	1	1	0	0	0	0	0	0	0	0	0	0	0	0	0	0	0	0	0	0	0	0	0	0
6	25	Positive	Arm C				No	lost to follow-up	No	No
6	26	Positive	Arm A	Negative	No	NA	Yes	NA	Yes	Yes	0	0	0	0	1	0	0	0	0	0	0	0	0	0	0	0	0	0	0	0	0	0	0	0	0	0	0	0
6	27	Positive	Arm B	Negative	No	NA	Yes	NA	Yes	Yes	0	1	1	0	1	0	0	0	0	0	0	0	0	0	0	0	0	0	0	0	0	0	0	0	0	0	0	0
6	28	Positive	Arm C	Negative	No	NA	Yes	NA	Yes	Yes	0	0	1	0	1	0	0	0	0	1	0	1	0	0	0	0	1	0	1	0	0	0	0	0	0	1	0	0
6	29	Positive	Arm A	Negative	No	NA	Yes	NA	Yes	Yes	0	0	1	0	1	0	0	0	1	0	0	1	0	0	0	0	0	0	0	0	0	0	0	0	0	0	0	0
7	1	Positive	Arm C		No	NA	No	Missing at end point	Yes	No	0	0	0	1	1	0	0	0	0	0	0	0	0	0	0	0	0	0	0	0	0	0	0	0	0	0	0	0
7	2	Positive	Arm A	Positive	No	NA	Yes	NA	Yes	Yes	0	1	2	1	1	1	0	0	0	0	0	0	0	0	0	0	0	0	0	0	0	0	0	0	0	0	0	0
7	3	Positive	Arm B	Negative	No	NA	Yes	NA	Yes	Yes	1	0	0	0	1	0	0	0	0	0	0	1	0	0	1	0	0	0	1	0	0	1	0	0	0	1	0	0
7	4	Positive	Arm C	Negative	No	NA	Yes	NA	Yes	Yes	2	0	0	0	0	0	0	0	0	0	0	0	0	0	0	0	0	0	0	0	0	0	0	0	0	0	0	0
7	5	Positive	Arm A	Negative	No	NA	Yes	NA	Yes	Yes	0	1	1	1	0	0	0	0	1	1	1	0	0	0	0	1	1	1	0	0	0	0	1	1	1	0	0	0
7	6	Positive	Arm B	Negative	No	NA	Yes	NA	Yes	Yes	0	0	0	0	1	0	0	0	0	0	0	0	0	0	0	0	0	0	0	0	0	0	0	0	0	0	0	0
7	7	Positive	Arm C	Negative	No	NA	Yes	NA	Yes	Yes	0	2	1	0	0	0	0	0	0	0	0	0	0	0	0	0	0	0	0	0	0	0	0	1	0	0	0	0
7	8	Positive	Arm A	Negative	No	NA	Yes	NA	Yes	Yes	0	0	0	1	1	0	0	0	0	0	0	0	0	0	0	0	0	0	0	0	0	0	0	0	0	0	0	0
7	9	Positive	Arm B	Negative	No	NA	Yes	NA	Yes	Yes	1	0	0	0	2	0	0	0	0	0	0	2	0	0	0	0	0	0	2	0	0	0	0	0	0	2	0	0
7	10	Positive	Arm C	Negative	No	NA	Yes	NA	Yes	Yes	0	0	0	0	2	0	0	0	0	0	0	0	0	0	0	0	0	0	0	0	0	0	0	0	0	0	0	0
7	11	Positive	Arm A	Negative	No	NA	Yes	NA	Yes	Yes	0	1	0	0	1	0	0	0	0	0	0	0	0	0	0	0	0	0	0	0	0	0	0	0	0	0	0	0
7	12	Positive	Arm B	Negative	No	NA	Yes	NA	Yes	Yes	1	2	0	0	0	0	0	1	2	0	0	0	0	0	1	2	0	0	0	0	0	1	2	0	0	0	0	0
7	13	Positive	Arm C	Negative	No	NA	Yes	NA	Yes	Yes	2	0	0	0	1	0	1	0	0	0	0	0	0	0	0	0	0	0	0	0	0	0	0	0	0	0	0	0
7	14	Positive	Arm A	Negative	No	NA	Yes	NA	Yes	Yes	0	0	3	0	0	0	0	0	0	3	0	0	0	0	0	0	2	0	0	0	0	0	0	2	0	0	0	0
7	15	Positive	Arm B	Negative	No	NA	Yes	NA	Yes	Yes	0	0	0	2	0	0	0	0	0	0	2	0	0	0	0	0	0	1	0	0	0	0	0	0	1	0	0	0
7	16	Positive	Arm C	Positive	No	NA	Yes	NA	Yes	Yes	2	0	1	0	0	0	0	0	0	0	0	0	0	0	0	0	0	0	0	0	0	0	0	0	0	0	0	0
7	17	Positive	Arm A	Negative	No	NA	Yes	NA	Yes	Yes	2	1	1	0	0	0	0	0	0	1	0	0	0	0	0	0	1	0	0	0	0	0	0	1	0	0	0	0
7	18	Positive	Arm B	Positive	No	NA	Yes	NA	Yes	Yes	1	0	0	0	0	0	0	0	0	0	0	0	0	0	0	0	0	0	0	0	0	0	0	0	0	0	0	0
7	19	Positive	Arm C	Negative	No	NA	Yes	NA	Yes	Yes	0	0	2	0	2	0	0	0	0	0	0	0	0	0	0	0	0	0	0	0	0	0	0	0	0	0	0	0
7	20	Positive	Arm A	Negative	No	NA	Yes	NA	Yes	Yes	1	1	0	1	1	0	0	0	0	0	0	0	0	0	0	0	0	0	0	0	0	0	0	0	0	0	0	0
7	21	Positive	Arm B	Positive	No	NA	Yes	NA	Yes	Yes	1	0	1	0	0	0	0	0	0	0	0	0	0	0	0	0	0	0	0	0	0	0	0	0	0	0	0	0
8	1	Positive	Arm A	Negative	No	NA	Yes	NA	Yes	Yes	2	0	1	0	0	0	0	1	0	0	0	0	0	0	0	0	0	0	0	0	0	0	0	0	0	0	0	0
8	2	Positive	Arm A	Negative	No	NA	Yes	NA	Yes	Yes	2	0	0	1	1	1	0	1	0	0	0	0	0	0	0	0	0	0	0	0	0	0	0	0	0	0	0	0
8	3	Positive	Arm A	Negative	No	NA	Yes	NA	Yes	Yes	2	1	0	1	0	1	0	1	1	0	0	0	0	0	0	0	0	0	0	0	0	0	0	0	0	0	0	0
8	4	Positive	Arm C	Positive	No	NA	Yes	NA	Yes	Yes	2	1	1	2	0	0	0	1	1	0	1	0	0	0	0	0	0	0	0	0	0	0	0	0	0	0	0	0
8	5	Positive	Arm A	Negative	No	NA	Yes	NA	Yes	Yes	2	0	1	0	0	0	0	1	0	1	0	0	0	0	0	0	0	0	0	0	0	0	0	0	0	0	0	0
8	6	Positive	Arm B	Negative	No	NA	Yes	NA	Yes	Yes	0	2	1	0	1	0	0	0	1	1	0	0	0	0	0	0	0	0	0	0	0	0	0	0	0	0	0	0
8	7	Positive	Arm C	Negative	No	NA	Yes	NA	Yes	Yes	2	0	2	0	1	1	0	1	0	1	0	0	0	0	0	0	0	0	0	0	0	0	0	0	0	0	0	0
8	8	Positive	Arm A	Negative	No	NA	Yes	NA	Yes	Yes	1	1	0	1	0	1	0	0	1	0	1	0	1	0	0	0	0	0	0	1	0	0	0	0	0	0	1	0
8	9	Positive	Arm B	Negative	No	NA	Yes	NA	Yes	Yes	2	1	1	0	0	1	0	1	1	0	0	0	1	0	0	0	0	0	0	0	0	0	0	0	0	0	0	0
8	10	Positive	Arm C	Positive	No	NA	Yes	NA	Yes	Yes	2	0	1	0	0	1	0	1	0	1	0	0	1	0								0	0	0	0	0	0	0
8	11	Positive	Arm A	Negative	No	NA	Yes	NA	Yes	Yes	1	1	2	1	0	0	0	0	1	2	0	1	1	0	0	0	0	0	1	0	0	0	0	0	0	0	0	0
8	12	Positive	Arm B	Negative	No	NA	Yes	NA	Yes	Yes	2	0	0	0	0	0	0	1	0	0	0	0	0	0	0	0	0	0	0	0	0	0	0	0	0	0	0	0
8	13	Positive	Arm C	Negative	No	NA	Yes	NA	Yes	Yes	0	0	0	0	0	1	0	0	0	0	0	0	1	1	0	0	0	0	0	1	1	0	0	0	0	0	1	1
8	14	Positive	Arm A				No	lost to follow-up	No	No	1	0	0	0	0	0	0
8	15	Positive	Arm B	Negative	Yes	Serum uric acid mildly elevated: UA increased from 310μmol/L to 470μmol/L	Yes	NA	Yes	Yes	2	0	0	0	0	0	0	1	0	0	0	0	0	0	0	0	0	0	1	0	0	0	0	0	0	0	0	0
8	16	Positive	Arm C	Negative	No	NA	Yes	NA	Yes	Yes	1	0	0	0	2	0	0	1	0	0	0	1	0	0	0	0	0	0	0	0	0	0	0	0	0	0	0	0
8	17	Positive	Arm A				No	Withdraw consent	No	No	2	0	0	0	0	0	0	2	0	0	0	0	0	0	1	0	0	0	0	0	0
8	18	Positive	Arm B	Negative	No	NA	Yes	NA	Yes	Yes	1	0	0	0	0	0	0	1	0	0	0	0	0	0	0	0	0	0	0	0	0	0	0	0	0	0	0	0
8	19	Positive	Arm C		No	NA	No	Withdraw consent	Yes	No	2	0	0	0	0	0	0	1	0	0	0	1	0	0
8	20	Positive	Arm A	Negative	No	NA	Yes	NA	Yes	Yes	1	0	0	0	2	0	0	1	0	0	0	1	0	0	0	0	0	0	0	0	0	0	0	0	0	0	0	0
8	21	Positive	Arm B	Negative	No	NA	Yes	NA	Yes	Yes	1	0	0	0	1	0	0	0	0	0	0	0	1	0								0	0	0	0	0	0	0
8	22	Positive	Arm C	Positive	No	NA	Yes	NA	Yes	Yes	0	0	0	0	2	0	0	0	0	0	0	1	0	0	0	0	0	0	0	0	0	0	0	0	0	0	0	0
8	23	Positive	Arm A	Negative	No	NA	Yes	NA	Yes	Yes	1	0	0	0	1	0	0	0	0	0	0	0	0	0	0	0	0	0	0	0	0	0	0	0	0	0	0	0
8	24	Positive	Arm B	Negative	No	NA	Yes	NA	Yes	Yes	0	0	0	0	0	0	0	0	0	0	0	0	0	0	0	0	0	0	0	0	0	0	0	0	0	0	0	0
8	25	Positive	Arm C	Negative	No	NA	Yes	NA	Yes	Yes	0	0	0	0	0	0	0	0	0	0	0	0	0	0	0	0	0	0	0	0	0	0	0	0	0	0	0	0
8	26	Positive	Arm A		No	NA	No	Noncompliant	Yes	No	0	0	0	0	0	0	0
8	27	Positive	Arm B		No	NA	No	Noncompliant	Yes	No	0	1	2	3	0	0	0	0	0	0	0	0	0	0
8	28	Positive	Arm C		No	NA	No	Noncompliant	Yes	No	0	2	0	0	0	1	0	0	0	0	0	0	1	0	0	0	0	0	0	0	0
8	29	Positive	Arm A	Negative	No	NA	Yes	NA	Yes	Yes	2	0	0	0	0	0	0	1	0	0	0	0	0	0	0	0	0	0	0	0	0	0	0	0	0	0	0	0
8	30	Positive	Arm B	Negative	No	NA	Yes	NA	Yes	Yes	0	0	0	0	2	0	0	0	0	0	0	1	0	0	0	0	0	0	0	0	0	0	0	0	0	0	0	0
9	1	Positive	Arm C	Negative	No	NA	Yes	NA	Yes	Yes	1	0	2	0	0	0	0	0	0	1	0	0	0	0	0	0	0	0	0	0	0	0	0	0	0	0	0	0
9	2	Positive	Arm A	Negative	No	NA	Yes	NA	Yes	Yes	0	0	0	0	1	0	0	0	0	0	0	0	0	0	0	0	0	0	0	0	0	0	0	0	0	0	0	0
9	3	Positive	Arm B	Negative	No	NA	Yes	NA	Yes	Yes	1	0	1	0	1	0	0	0	0	0	0	0	0	0	0	0	0	0	0	0	0	0	0	0	0	0	0	0
9	4	Positive	Arm C	Positive	No	NA	Yes	NA	Yes	Yes	2	0	1	0	1	0	0	1	0	0	0	0	0	0	0	0	0	0	0	0	0	0	0	0	0	0	0	0
9	5	Positive	Arm A	Positive	No	NA	Yes	NA	Yes	Yes	1	0	0	0	2	0	0	0	0	0	0	1	0	0	0	0	0	0	0	0	0	0	0	0	0	0	0	0
9	6	Positive	Arm B	Negative	No	NA	Yes	NA	Yes	Yes	0	0	1	0	2	0	0	0	0	0	0	1	0	0	0	0	0	0	0	0	0	0	0	0	0	0	0	0
9	7	Positive	Arm C	Negative	No	NA	Yes	NA	Yes	Yes	1	0	0	0	1	1	0	0	0	0	0	1	0	0	1	0	0	0	0	0	0	0	0	0	0	0	0	0
9	8	Positive	Arm A	Negative	No	NA	Yes	NA	Yes	Yes	1	0	0	0	1	1	0	0	0	0	0	0	0	0	0	0	0	0	0	0	0	0	0	0	0	0	0	0
9	9	Positive	Arm B	Negative	No	NA	Yes	NA	Yes	Yes	1	0	1	0	1	0	0	0	0	0	0	1	0	0	0	0	0	0	0	0	0	0	0	0	0	0	0	0
9	10	Positive	Arm A	Positive	No	NA	Yes	NA	Yes	Yes	0	0	0	0	2	0	0	0	0	0	0	1	0	0	0	0	0	0	0	0	0	0	0	0	0	0	0	0
9	11	Positive	Arm A	Negative	No	NA	Yes	NA	Yes	Yes	0	0	0	0	1	0	0	0	0	0	0	0	0	0	0	0	0	0	0	0	0	0	0	0	0	0	0	0
9	12	Positive	Arm B	Negative	No	NA	Yes	NA	Yes	Yes	1	0	1	0	2	0	0	0	0	0	0	1	0	0	0	0	0	0	1	0	0	0	0	0	0	0	0	0
9	13	Positive	Arm C	Negative	No	NA	Yes	NA	Yes	Yes	1	0	1	0	0	0	0	0	0	0	0	0	0	0	0	0	0	0	0	0	0	0	0	0	0	0	0	0
9	14	Positive	Arm A	Negative	No	NA	Yes	NA	Yes	Yes	1	0	1	0	1	0	0	0	0	0	0	0	0	0	0	0	0	0	0	0	0	0	0	0	0	0	0	0
9	15	Positive	Arm B	Negative	No	NA	Yes	NA	Yes	Yes	1	0	0	0	2	0	0	1	0	0	0	1	0	0	0	0	0	0	0	0	0	0	0	0	0	0	0	0
9	16	Positive	Arm C	Negative	No	NA	Yes	NA	Yes	Yes	1	0	0	0	1	0	0	0	0	0	0	0	0	0	0	0	0	0	0	0	0	0	0	0	0	0	0	0
9	17	Positive	Arm A	Positive	No	NA	Yes	NA	Yes	Yes	1	0	1	0	0	0	0	0	0	0	0	0	0	0	0	0	0	0	0	0	0	0	0	0	0	0	0	0
9	18	Positive	Arm B	Negative	No	NA	Yes	NA	Yes	Yes	1	0	1	0	1	0	0	0	0	0	0	0	0	0	0	0	0	0	0	0	0	0	0	0	0	0	0	0
9	19	Positive	Arm C	Positive	No	NA	Yes	NA	Yes	Yes	0	0	0	0	2	0	0	0	0	0	0	0	0	0	0	0	0	0	0	0	0	0	0	0	0	0	0	0
9	20	Positive	Arm A	Negative	No	NA	Yes	NA	Yes	Yes	2	0	0	0	0	1	0	1	0	0	0	0	1	0	0	0	0	0	0	0	0	0	0	0	0	0	0	0
9	21	Positive	Arm B	Negative	No	NA	Yes	NA	Yes	Yes	1	0	1	0	0	0	0	0	0	0	0	0	0	0	0	0	0	0	0	0	0	0	0	0	0	0	0	0
9	22	Positive	Arm C	Negative	No	NA	Yes	NA	Yes	Yes	1	0	1	0	1	0	0	0	0	0	0	0	0	0	0	0	0	0	0	0	0	0	0	0	0	0	0	0
9	23	Positive	Arm A				No	lost to follow-up	No	No	1	0	0	0	1	2	0	1	0	0	0	1	0	0	0	0	0	0	0	0	0	0	0	0	0	0	0	0
9	24	Positive	Arm B	Negative	No	NA	Yes	NA	Yes	Yes	1	0	0	0	1	0	0	0	0	0	0	0	0	0	0	0	0	0	0	0	0	0	0	0	0	0	0	0
9	25	Positive	Arm C	Negative	No	NA	Yes	NA	Yes	Yes	1	0	0	0	2	0	0	0	0	0	0	1	0	0	0	0	0	0	0	0	0	0	0	0	0	0	0	0
9	26	Positive	Arm A	Positive	No	NA	Yes	NA	Yes	Yes	2	1	0	0	0	1	0	1	0	0	0	0	0	0	0	0	0	0	0	0	0	0	0	0	0	0	0	0
9	27	Positive	Arm B	Negative	No	NA	Yes	NA	Yes	Yes	1	0	0	0	0	0	0	0	0	0	0	0	0	0	0	0	0	0	0	0	0	0	0	0	0	0	0	0
10	1	Positive	Arm C	Negative	No	NA	Yes	NA	Yes	Yes	2	1	0	0	1	1	0	0	0	0	0	1	0	0	0	0	0	0	0	0	0	0	0	0	0	0	0	0
10	2	Positive	Arm A	Negative	No	NA	Yes	NA	Yes	Yes	1	0	1	0	1	0	0	0	0	0	0	1	0	0	0	0	0	0	0	0	0	0	0	0	0	0	0	0
10	3	Positive	Arm B	Positive	No	NA	Yes	NA	Yes	Yes	0	0	0	0	0	0	0	0	0	0	0	0	0	0	0	0	0	0	0	0	0	0	0	0	0	0	0	0
10	4	Positive	Arm C	Negative	No	NA	Yes	NA	Yes	Yes	2	1	1	0	2	1	0	1	1	0	0	0	0	0	0	0	0	0	0	0	0	0	0	0	0	0	0	0
10	5	Positive	Arm A	Positive	No	NA	Yes	NA	Yes	Yes	0	1	1	1	1	0	0	0	0	0	0	0	0	0	0	0	0	0	0	0	0	0	0	0	0	0	0	0
10	6	Positive	Arm B	Negative	No	NA	Yes	NA	Yes	Yes	1	0	0	1	0	0	0	0	0	0	0	0	0	0	0	0	0	0	0	0	0	0	0	0	0	0	0	0
10	7	Positive	Arm C	Positive	No	NA	Yes	NA	Yes	Yes	0	0	0	0	0	0	0	0	0	0	0	0	0	0	0	0	0	0	0	0	0	0	0	0	0	0	0	0
10	8	Positive	Arm A	Positive	No	NA	Yes	NA	Yes	Yes	1	2	1	1	0	0	0	0	1	0	0	0	0	0	0	0	0	0	0	0	0	0	0	0	0	0	0	0
10	9	Positive	Arm B	Negative	No	NA	Yes	NA	Yes	Yes	1	1	1	2	1	0	0	1	0	0	1	0	0	0	0	0	0	0	0	0	0	0	0	0	0	0	0	0
10	10	Positive	Arm C	Positive	No	NA	Yes	NA	Yes	Yes	0	0	0	0	0	0	0	0	0	0	0	0	0	0	0	0	0	0	0	0	0	0	0	0	0	0	0	0
10	11	Positive	Arm A	Negative	No	NA	Yes	NA	Yes	Yes	3	1	0	0	2	1	0	2	0	0	0	0	0	0	0	0	0	0	0	0	0	0	0	0	0	0	0	0
10	12	Positive	Arm B	Negative	No	NA	Yes	NA	Yes	Yes	2	0	0	1	2	0	0	1	0	0	0	1	0	0	0	0	0	0	0	0	0	0	0	0	0	0	0	0
10	13	Positive	Arm C	Negative	No	NA	Yes	NA	Yes	Yes	0	0	1	0	0	0	0	0	0	0	0	0	0	0	0	0	0	0	0	0	0	0	0	0	0	0	0	0
10	14	Positive	Arm A	Negative	No	NA	Yes	NA	Yes	Yes	3	1	1	0	1	0	0	2	0	0	0	0	0	0	0	0	0	0	0	0	0	0	0	0	0	0	0	0
10	15	Positive	Arm B	Negative	No	NA	Yes	NA	Yes	Yes	1	1	1	1	1	2	0	1	0	0	0	0	2	0	0	0	0	0	0	0	0	0	0	0	0	0	0	0
10	16	Positive	Arm C	Positive	No	NA	Yes	NA	Yes	Yes	1	0	1	0	0	0	0	0	0	0	0	0	0	0	0	0	0	0	0	0	0	0	0	0	0	0	0	0
10	17	Positive	Arm A	Positive	No	NA	Yes	NA	Yes	Yes	1	0	0	1	2	1	1	0	0	0	0	0	0	0	0	0	0	0	0	0	0	0	0	0	0	0	0	0
10	18	Positive	Arm B	Negative	No	NA	Yes	NA	Yes	Yes	2	1	0	0	1	1	0	1	0	0	0	0	0	0	0	0	0	0	0	0	0	0	0	0	0	0	0	0
10	19	Positive	Arm C	Positive	No	NA	Yes	NA	Yes	Yes	1	3	1	3	3	2	2	0	1	0	2	1	1	0	0	0	0	0	0	0	0	0	0	0	0	0	0	0
10	20	Positive	Arm A	Negative	No	NA	Yes	NA	Yes	Yes	1	0	1	0	1	0	0	0	0	0	0	0	0	0	0	0	0	0	0	0	0	0	0	0	0	0	0	0
10	21	Positive	Arm B	Positive	No	NA	Yes	NA	Yes	Yes	0	0	0	0	0	0	0	0	0	0	0	0	0	0	0	0	0	0	0	0	0	0	0	0	0	0	0	0
10	22	Positive	Arm C	Positive	No	NA	Yes	NA	Yes	Yes	3	1	0	2	0	0	0	2	1	0	1	0	0	0	1	0	0	0	0	0	0	0	0	0	0	0	0	0
10	23	Positive	Arm A	Negative	No	NA	Yes	NA	Yes	Yes	0	0	0	0	0	0	0	0	0	0	0	0	0	0	0	0	0	0	0	0	0	0	0	0	0	0	0	0
10	24	Positive	Arm B	Negative	No	NA	Yes	NA	Yes	Yes	0	0	0	0	0	0	0	0	0	0	0	0	0	0	0	0	0	0	0	0	0	0	0	0	0	0	0	0
10	25	Positive	Arm C	Negative	No	NA	Yes	NA	Yes	Yes	0	0	0	0	0	0	0	1	1	0	0	0	0	0	0	0	0	0	0	0	0	0	0	0	0	0	0	0
10	26	Positive	Arm A	Negative	No	NA	Yes	NA	Yes	Yes	1	0	0	1	0	0	0	0	0	0	0	0	1	0	0	0	0	0	0	0	0	0	0	0	0	0	0	0
10	27	Positive	Arm B	Positive	No	NA	Yes	NA	Yes	Yes	0	1	0	0	1	0	0	0	0	0	0	0	0	0	0	0	0	0	0	0	0	0	0	0	0	0	0	0
10	28	Positive	Arm C	Negative	No	NA	Yes	NA	Yes	Yes	0	0	0	0	0	0	0	0	0	0	0	0	0	0	0	0	0	0	0	0	0	0	0	0	0	0	0	0
10	29	Positive	Arm A	Negative	No	NA	Yes	NA	Yes	Yes	0	0	0	0	0	0	0	0	0	0	0	0	0	0	0	0	0	0	0	0	0	0	0	0	0	0	0	0
10	30	Positive	Arm B	Negative	No	NA	Yes	NA	Yes	Yes	0	1	0	1	0	0	0	0	0	0	0	0	0	0	0	0	0	0	0	0	0	0	0	0	0	0	0	0
11	1	Positive	Arm C	Negative	No	NA	Yes	NA	Yes	Yes	0	0	1	2	0	0	0	0	0	0	1	0	0	0	0	0	0	0	0	0	0	0	0	0	0	0	0	0
11	2	Positive	Arm A	Negative	No	NA	Yes	NA	Yes	Yes	1	2	1	0	1	0	0	0	0	0	0	0	0	0	0	0	0	0	0	0	0	0	0	0	0	0	0	0
11	3	Positive	Arm B	Positive	No	NA	Yes	NA	Yes	Yes	1	1	1	1	0	1	0	0	0	0	0	0	0	0	0	0	0	0	0	0	0	0	0	0	0	0	0	0
11	4	Positive	Arm C	Positive	No	NA	Yes	NA	Yes	Yes	1	1	0	0	1	1	0	0	0	0	0	1	0	0	0	0	0	0	0	0	0	0	0	0	0	0	0	0
11	5	Positive	Arm A	Negative	No	NA	Yes	NA	Yes	Yes	0	1	2	1	0	0	0	0	0	1	0	0	0	0	0	0	0	0	0	0	0	0	0	0	0	0	0	0
11	6	Positive	Arm B	Negative	No	NA	Yes	NA	Yes	Yes	0	1	1	1	0	0	0	0	0	0	0	0	0	0	0	0	0	0	0	0	0	0	0	0	0	0	0	0
11	7	Positive	Arm C	Negative	No	NA	Yes	NA	Yes	Yes	1	1	0	1	0	0	0	0	0	0	0	0	0	0	0	0	0	0	0	0	0	0	0	0	0	0	0	0
11	8	Positive	Arm A	Negative	No	NA	Yes	NA	Yes	Yes	2	0	0	0	0	0	0	0	0	0	0	0	0	0	0	0	0	0	0	0	0	0	0	0	0	0	0	0
11	9	Positive	Arm B		No	NA	No	Missing at end point	Yes	No	2	0	0	0	0	0	0	1	0	0	0	0	0	0	0	0	0	0	0	0	0	0	0	0	0	0	0	0
11	10	Positive	Arm C	Negative	No	NA	Yes	NA	Yes	Yes	1	1	0	0	0	0	0	0	0	0	0	0	0	0	0	0	0	0	0	0	0	0	0	0	0	0	0	0
11	12	Positive	Arm B		No	NA	No	Missing at end point	Yes	No	0	0	0	0	0	0	2	0	0	0	0	0	0	0	0	0	0	0	0	0	0	0	0	0	0	0	0	0
11	13	Positive	Arm C				No	Withdraw consent	No	No
11	14	Positive	Arm A		No	NA	No	Missing at end point	Yes	No	0	0	0	0	0	0	0	0	0	0	0	0	0	0	0	0	0	0	0	0	0	0	0	0	0	0	0	0
11	15	Positive	Arm B	Positive	No	NA	Yes	NA	Yes	Yes	0	1	0	0	0	1	0	0	0	0	0	0	0	0	0	0	0	0	0	0	0	0	0	0	0	0	0	0
11	16	Positive	Arm C	Positive	No	NA	Yes	NA	Yes	Yes	0	1	0	0	1	0	0	0	0	0	0	0	0	0	0	0	0	0	0	0	0	0	0	0	0	0	0	0
11	17	Positive	Arm A		No	NA	No	Noncompliant	Yes	No
11	18	Positive	Arm B	Negative	No	NA	Yes	NA	Yes	Yes	1	0	0	0	0	0	1	0	0	0	0	0	0	0	0	0	0	0	0	0	0	0	0	0	0	0	0	0
11	19	Positive	Arm C	Negative	No	NA	Yes	NA	Yes	Yes	2	0	0	0	0	0	0	1	0	0	0	0	0	0	0	0	0	0	0	0	0	0	0	0	0	0	0	0
11	20	Positive	Arm A	Negative	No	NA	Yes	NA	Yes	Yes	0	0	2	0	0	0	0	0	0	0	0	0	0	0	0	0	0	0	0	0	0	0	0	0	0	0	0	0
11	21	Positive	Arm B				No	lost to follow-up	No	No
11	22	Positive	Arm C	Positive	No	NA	Yes	NA	Yes	Yes	0	0	0	0	0	1	0	0	0	0	0	0	0	0	0	0	0	0	0	0	0	0	0	0	0	0	0	0
11	23	Positive	Arm A	Negative	No	NA	Yes	NA	Yes	Yes	3	0	0	0	2	0	0	2	0	0	0	1	0	0	1	0	0	0	0	0	0	0	0	0	0	0	0	0
11	24	Positive	Arm B	Negative	No	NA	Yes	NA	Yes	Yes	0	1	0	0	1	0	0	0	0	0	0	0	0	0	0	0	0	0	0	0	0	0	0	0	0	0	0	0
11	25	Positive	Arm C				No	lost to follow-up	No	No
11	26	Positive	Arm A	Negative	No	NA	Yes	NA	Yes	Yes	0	0	0	1	0	0	1	0	0	0	0	0	0	0	0	0	0	0	0	0	0	0	0	0	0	0	0	0
11	27	Positive	Arm B				No	lost to follow-up	No	No
11	28	Positive	Arm C	Negative	No	NA	Yes	NA	Yes	Yes	0	0	0	0	1	1	1	0	0	0	0	0	0	0	0	0	0	0	0	0	0	0	0	0	0	0	0	0
11	29	Positive	Arm A	Positive	No	NA	Yes	NA	Yes	Yes	0	0	0	0	0	0	0	0	0	0	0	0	0	0	0	0	0	0	0	0	0	0	0	0	0	0	0	0
11	30	Positive	Arm B	Negative	No	NA	Yes	NA	Yes	Yes	1	0	0	2	0	1	0	0	0	0	1	0	0	0	0	0	0	0	0	0	0	0	0	0	0	0	0	0
